# Supplementary material for: Integrating Intestinal Ultrasound to Clinical Trials in Patients With Crohn’s Disease: Opportunities and Challenges
Source: Inflamm Bowel Dis. 2025 Sep 4;31(12):3429–42. doi: 10.1093/ibd/izaf196 (PMC12688078; doi:10.1093/ibd/izaf196)
Supplement: izaf196_Supplementary_Data [file izaf196_supplementary_data.zip]

Archive with 1 entries (1 files):
- SUPPLEMENTAL APPENDIX.docx
